# Supplementary material for: Hiding in Plain Sight: Characterization of Aeromonas Species Isolated from a Recreational Estuary Reveals the Carriage and Putative Dissemination of Resistance Genes
Source: Antibiotics (Basel). 2023 Jan 4;12(1):84. doi: 10.3390/antibiotics12010084 (PMC9854640; doi:10.3390/antibiotics12010084)
Supplement: Supplementary file 1 [file antibiotics-12-00084-s001.zip]

Archive with 1 entries (1 files):
- antibiotics-2029274-supplementary.pdf
